# Supplementary material for: Preparation, Structural Characterization, and Stability of Low-Molecular-Weight Collagen Peptides–Calcium Chelate Derived from Tuna Bones
Source: Foods. 2023 Sep 12;12(18):3403. doi: 10.3390/foods12183403 (PMC10530123; doi:10.3390/foods12183403)
Supplement: Supplementary file 1 [file foods-12-03403-s001.zip]

Archive with 1 entries (1 files):
- foods-2535024-supplementary.pdf
